# Supplementary material for: Sensitivity to gait improvement after levodopa intake in Parkinson’s disease: A comparison study among synthetic kinematic indices
Source: PLoS One. 2022 May 12;17(5):e0268392. doi: 10.1371/journal.pone.0268392 (PMC9098031; doi:10.1371/journal.pone.0268392)
Supplement: S1 Dataset — (XLSX) [file pone.0268392.s001.XLSX]

## Sheet: data
General		Synthetic Kinematic Indices									Spatio-temporal						Clinical		General		Synthetic Kinematic Indices improvement (OFF-ON)					Clinical improvement	Confounder variable improvement
Condition	Subj	GR1	GR2	GR3	HR_ML	HR_AP	HR_VT	JR_ML/V	JR_AP/V	TDI	Speed	Step_Length	Stance_Time	Swing_Time	Cycle_Time	Dbl_Limb_Support	UPDRS		Condition	Subj	GR1	GR2	GR3	HR_AP	TDI	UPDRS-III	Speed
PDOFF	1	0.0867471	0.344886	0.588201	3.82411	1.21649	1.62116	-3.66994	-4.01731	1.68671	0.574	0.3705	0.847	0.4315	1.297	0.419	10		PDOFF-PDON	1	0.0605775	0.296253	0.445167	-1.15978	0.219108	6	-0.284
	2	0.00770189	0.0445427	0.141585	3.91781	2.19475	2.46796	-1.70491	0.70365	1.73593	0.73	0.399	0.6775	0.4075	1.091	0.276	33			2	0.00612638	0.0247909	0.0455287	-0.067446	0.172576	7	-0.146
	3	0.0442294	0.131057	0.283083	4.92357	3.25942	6.1193	-3.30368	-1.00921	1.66749	0.757	0.43	0.7215	0.4125	1.1355	0.309	69			3	-0.0036171	0.00773503	-0.059713	0.4259	0.226976	43	-0.373
	4	0.096938	0.214663	0.854188	3.20339	5.74622	5.09173	-2.01378	-2.24287	1.30507	1.407	0.7535	0.6245	0.445	1.071	0.18	9			4	0.010218	0.0172453	0.0744949	2.92937	0.0231641	2	-0.091
	5	0.0267641	0.0657077	0.174304	3.90422	2.20985	4.85797	-4.04912	-3.66456	1.42772	1.08	0.6485	0.756	0.449	1.203	0.311	9			5	-0.0155193	0.00322923	0.000302676	-0.913515	0.066845	4	-0.318
	6	0.0714547	0.243755	0.464909	3.93721	2.24935	4.18653	-3.32251	-0.995897	1.51463	0.807	0.4825	0.687	0.369	1.0625	0.32	25			6	0.0546529	0.231856	0.377922	0.470744	0.0193813	5	-0.172
	7	0.0394246	0.0822764	0.231742	6.38977	4.34021	6.05056	1.53206	1.12155	1.38035	1.081	0.6175	0.6335	0.4125	1.05	0.223	12			7	0.0224165	0.0523348	0.142307	0.340657	0.0308777	4	-0.174
	8	0.00166177	0.0210736	0.0817437	4.14706	1.2307	2.68424	-2.02964	-2.32058	2.13857	0.583	0.295	0.6245	0.381	1.0115	0.248	36			8	-0.0438397	-0.0742035	-0.131175	-0.732394	0.361964	21	-0.216
	9	0.042867	0.125655	0.273386	3.51094	2.27474	1.90167	0.0333463	1.34946	1.52786	0.715	0.505	0.898	0.515	1.4145	0.383	46			9	0.0245643	0.0497189	0.120352	0.319574	0.0353705	17	-0.239
	10	0.133297	0.42691	0.666728	4.22907	2.29543	3.73545	-2.53701	-0.197636	1.67823	0.666	0.4055	0.819	0.4005	1.216	0.421	60			10	0.0479601	0.17488	0.19972	-2.37729	0.0929978	33	-0.148
	11	0.0758171	0.132457	0.437302	3.14214	2.87369	1.7889	-4.61471	-3.66651	1.39226	1.015	0.6615	0.7725	0.52	1.3085	0.253	37			11	0.0467923	0.046875	0.206447	-0.798438	-0.0463491	11	-0.158
	12	0.0147282	0.0528521	0.109353	4.31268	2.92611	4.91477	-0.916123	-0.273744	1.37247	1.104	0.64	0.726	0.4345	1.164	0.288	19			12	-0.00110508	0.0277707	0.0681132	-1.49149	0.0571849	14	-0.212
	13	0.0100284	0.0106354	0.01267	4.69712	3.83612	5.53403	-4.48965	-1.8648	1.52176	0.915	0.503	0.6735	0.419	1.0965	0.261	32			13	-0.00717689	-0.0056421	-0.034442	-0.83779	0.0702706	12	-0.041
	14	0.114307	0.36962	0.595307	5.11065	2.82405	5.0363	-4.31867	-2.18845	1.48231	0.83	0.502	0.805	0.405	1.2105	0.396	12			14	0.0047923	0.0135275	0.0106952	0.000561178	0.0788679	9	-0.155
	15	0.0443774	0.0625381	0.315239	3.46856	3.12012	3.04418	-4.61187	-4.4357	1.41806	0.944	0.551	0.705	0.4195	1.172	0.322	21			15	0.0132999	-0.0294651	0.0838029	-0.178981	0.0442658	11	-0.149
	16	0.0543298	0.185778	0.389384	1.92658	0.740193	0.753148	-2.97361	-0.26895	2.0222	0.588	0.3665	0.8045	0.446	1.258	0.363	34			16	0.0239588	0.12835	0.230495	-1.66196	0.508457	14	-0.268
	17	0.0829354	0.185342	0.687385	4.31248	2.70419	4.28048	-2.96468	-2.674	1.48943	0.808	0.528	0.6705	0.468	1.1405	0.203	18			17	0.00347726	-0.0227476	-0.0887612	-1.53234	0.0139132	3	-0.171
	18	0.166927	0.290609	1.41021	4.02436	3.04062	3.95021	-4.06779	-3.57147	1.41102	0.988	0.626	0.7115	0.536	1.27	0.177	13			18	0.137163	0.216264	1.23174	-3.47625	0.058011	11	-0.091
	19	0.0816961	0.190288	0.751829	4.04862	3.13647	3.36023	-1.11694	1.13476	1.50318	0.795	0.5005	0.741	0.519	1.2595	0.219	33			19	-0.0165921	-0.0669309	-0.32909	-0.0139259	0.0931226	11	-0.099
	20	0.08807	0.177209	0.707724	7.88079	3.33929	4.21106	-3.41643	-1.09964	1.56769	0.802	0.4525	0.6635	0.4605	1.132	0.198	34			20	0.00988068	0.0161126	0.159954	0.459352	0.0899436	16	-0.151
	21	0.0110809	0.00979869	0.0421223	3.62381	2.24221	3.53918	-3.01821	-0.652098	1.81611	0.707	0.3905	0.6835	0.425	1.1135	0.256	37			21	0.00962694	0.00614872	0.0296438	-1.046	0.298886	10	-0.197
PDON	1	0.0261696	0.0486327	0.143034	4.26082	2.37627	3.31138	-4.15633	-5.97248	1.4676	0.858	0.5025	0.7375	0.4425	1.174	0.3	4
	2	0.0015755	0.0197518	0.096056	3.05697	2.26219	2.45001	-1.74504	0.502444	1.56336	0.876	0.4825	0.6805	0.4155	1.1	0.273	26
	3	0.0478465	0.123322	0.342796	5.47849	2.83352	4.0232	-1.56639	-2.41607	1.44052	1.13	0.598	0.636	0.4255	1.0595	0.217	26
	4	0.08672	0.197418	0.779693	2.22818	2.81685	4.26143	-1.76101	-1.05957	1.2819	1.498	0.765	0.5995	0.422	1.022	0.176	7
	5	0.0422835	0.0624784	0.174001	2.07282	3.12336	3.17119	-5.28478	-3.73772	1.36087	1.398	0.729	0.63	0.405	1.046	0.226	5
	6	0.0168018	0.011899	0.0869869	2.7407	1.77861	3.14619	-2.36846	-2.10447	1.49525	0.979	0.523	0.6545	0.4075	1.07	0.239	20
	7	0.0170081	0.0299416	0.0894349	4.55675	3.99955	4.83425	1.38244	-1.26546	1.34947	1.255	0.6725	0.6535	0.4115	1.0685	0.241	8
	8	0.0455015	0.0952772	0.212918	5.65139	1.96309	2.96524	-2.30839	-2.07903	1.7766	0.799	0.389	0.5855	0.3845	0.974	0.21	15
	9	0.0183026	0.0759364	0.153034	3.23042	1.95517	3.68743	0.874401	0.746317	1.49249	0.954	0.568	0.7445	0.4395	1.191	0.3	29
	10	0.0853364	0.25203	0.467008	5.04681	4.67272	4.06717	-2.27341	0.103969	1.58524	0.814	0.459	0.734	0.3925	1.125	0.341	27
	11	0.0290248	0.0855821	0.230855	2.37513	3.67213	1.77756	-4.32726	-3.96858	1.43861	1.173	0.616	0.6375	0.416	1.05	0.225	26
	12	0.0158333	0.0250814	0.0412402	4.26017	4.4176	5.02248	-1.05074	0.0370122	1.31528	1.316	0.705	0.6555	0.4115	1.071	0.248	5
	13	0.0172053	0.0162775	0.047112	3.74819	4.67391	3.37528	-3.51997	-2.09903	1.45149	0.956	0.5525	0.724	0.443	1.159	0.282	20
	14	0.109515	0.356093	0.584612	3.74579	2.82349	4.40686	-3.49106	-1.77153	1.40345	0.985	0.565	0.763	0.3865	1.151	0.374	3
	15	0.0310775	0.0920032	0.231436	2.83013	3.2991	3.75695	-3.88027	-4.81039	1.37379	1.093	0.5975	0.69	0.4035	1.095	0.291	10
	16	0.030371	0.0574279	0.158889	6.1583	2.40216	3.75676	-2.54316	1.74422	1.51374	0.856	0.5075	0.721	0.462	1.1885	0.26	20
	17	0.0794582	0.208089	0.776146	4.42491	4.23653	5.24634	-3.47397	-2.0966	1.47552	0.979	0.5325	0.638	0.4525	1.083	0.189	15
	18	0.0297648	0.0743447	0.178478	4.4493	6.51688	4.30688	-4.46396	-2.64871	1.35301	1.079	0.635	0.7155	0.4635	1.179	0.258	2
	19	0.0982882	0.257219	1.08092	3.16164	3.1504	3.11952	-2.26049	-1.79711	1.41006	0.894	0.5375	0.7015	0.5155	1.204	0.191	22
	20	0.0781893	0.161096	0.547769	5.31892	2.87994	3.60284	-4.47279	-3.15923	1.47775	0.953	0.491	0.609	0.418	1.033	0.193	18
	21	0.00145392	0.00364998	0.0124784	3.0463	3.2882	4.05358	-2.63255	-1.33515	1.51722	0.904	0.516	0.703	0.4335	1.1385	0.27	27
General		Golden Ratio like Iosa et al.					General		GR improvement like Iosa et al.
Condition	Subj	GR1_likeIosa	GR2 _likeIosa	GR3_likeIosa			Condition	Subj	GR1_likeIosa	GR2 _likeIosa	GR3_likeIosa
PDOFF	1	1.53129	1.96292	1.02983			PDOFF-PDON	1	-0.0605775	0.296253	-0.445167
	2	1.61033	1.66258	1.47645				2	-0.00612638	0.0247909	-0.0455287
	3	1.5738	1.74909	1.33495				3	-0.0920759	0.254379	-0.625878
	4	1.71497	1.40337	2.47222				4	0.010218	-0.0172453	0.0744949
	5	1.59127	1.68374	1.44373				5	-0.0690476	0.128186	-0.348305
	6	1.54658	1.86179	1.15312				6	-0.0882564	0.255654	-0.551896
	7	1.65746	1.53576	1.84978				7	0.0224165	-0.0523348	0.142307
	8	1.6197	1.63911	1.53629				8	-0.0438397	0.116351	-0.294662
	9	1.57517	1.74369	1.34465				9	-0.0245643	0.0497189	-0.120352
	10	1.48474	2.04494	0.951306				10	-0.0479601	0.17488	-0.19972
	11	1.69385	1.48558	2.05534				11	0.0467923	-0.046875	0.206447
	12	1.60331	1.67089	1.50868				12	-0.0305615	0.0779335	-0.150594
	13	1.62806	1.6074	1.60536				13	0.0272336	-0.0269129	0.034442
	14	1.50373	1.98765	1.02273				14	-0.0047923	0.0135275	-0.0106952
	15	1.66241	1.68057	1.3028				15	0.0754548	-0.0294651	-0.0838029
	16	1.5637	1.80381	1.22865				16	-0.0847008	0.243206	-0.548273
	17	1.70097	1.43269	2.30542				17	0.00347726	0.0227476	-0.0887612
	18	1.78496	1.32743	3.02825				18	0.137163	-0.216264	1.23174
	19	1.69973	1.42775	2.36986				19	-0.0165921	0.0669309	-0.32909
	20	1.7061	1.44083	2.32576				20	0.00988068	-0.0161126	0.159954
	21	1.62911	1.60824	1.66016				21	0.00962694	-0.0134487	0.0546007
PDON	1	1.59186	1.66667	1.475
	2	1.61646	1.63779	1.52198
	3	1.66588	1.49471	1.96083
	4	1.70475	1.42062	2.39773
	5	1.66032	1.55556	1.79204
	6	1.63484	1.60613	1.70502
	7	1.63504	1.58809	1.70747
	8	1.66354	1.52276	1.83095
	9	1.59973	1.69397	1.465
	10	1.5327	1.87006	1.15103
	11	1.64706	1.53245	1.84889
	12	1.63387	1.59295	1.65927
	13	1.60083	1.63431	1.57092
	14	1.50852	1.97413	1.03342
	15	1.58696	1.71004	1.3866
	16	1.6484	1.56061	1.77692
	17	1.69749	1.40994	2.39418
	18	1.6478	1.54369	1.79651
	19	1.71632	1.36081	2.69895
	20	1.69622	1.45694	2.1658
	21	1.61949	1.62168	1.60556
